# Supplementary material for: Folate Deficiency Triggers the Abnormal Segregation of a Region With Large Cluster of CG-Rich Trinucleotide Repeats on Human Chromosome 2
Source: Front Genet. 2021 Jul 1;12:695124. doi: 10.3389/fgene.2021.695124 (PMC8281231; doi:10.3389/fgene.2021.695124)
Supplement: Supplementary Table 2 — (Related to Figure 1B) The data table for the plots shown in Figure 1B. [file Data_Sheet_2.XLSX]

## Sheet: README
ExpObs
The data table for the plots in Fig.1
	repeat	AT or GC
	period	3 or all periods
	copyn	All or >50
	feature	genomic feature name
	repeatspan	span of the particular repeat category in the human genome [nt]
	featurespan	span of the particular feature in the human genome [nt]
	overlap	overlap of the particular repeat and feature [nt]
	genomesize	genome size [nt]
	exp	expected proportion on the human genome – this is calculated as (repeatspan/genomesize) * (featurespan/genomesize)
	obs	observed proportion on the human genome – calculated as overlap/genomesize
	obsVSexp	logarithmic ratio between exp and obs (- means underrepresented, + means overrepresented)
	Example:
	repeat group GC with period 3 and copynumber 50 (means >50) is overrepresented in exons - value 2.7 means that it is roughly 14times higher than expected (e^2.7~14)

## Sheet: ExpObs
repeat	period	copyn	feature	repeatspan	featurespan	overlap	genomesize	exp	obs	obsVSexp
AT	3	50	Exons	12176	125648934	0	3209286105	1.48541e-07	0	N/A
AT	3	50	Introns	12176	1537101882	6275	3209286105	1.81715e-06	1.95526e-06	0.0732565
AT	3	50	TEs	12176	1547527571	328	3209286105	1.82947e-06	1.02203e-07	-2.88482
AT	3	50	Promoters	12176	53105636	0	3209286105	6.2781e-08	0	N/A
AT	3	50	COSMIC	12176	2845803	0	3209286105	3.36428e-09	0	N/A
AT	3	50	TFBS	12176	380459733	763	3209286105	4.49776e-07	2.37748e-07	-0.637541
AT	3	ALL	Exons	1000973	125648934	15948	3209286105	1.22114e-05	4.96933e-06	-0.899082
AT	3	ALL	Introns	1000973	1537101882	506138	3209286105	0.000149385	0.00015771	0.0542313
AT	3	ALL	TEs	1000973	1547527571	2420	3209286105	0.000150399	7.54062e-07	-5.29557
AT	3	ALL	Promoters	1000973	53105636	10397	3209286105	5.16115e-06	3.23966e-06	-0.46569
AT	3	ALL	COSMIC	1000973	2845803	249	3209286105	2.76573e-07	7.75873e-08	-1.27107
AT	3	ALL	TFBS	1000973	380459733	55964	3209286105	3.69755e-05	1.74381e-05	-0.751596
AT	ALL	ALL	Exons	15924507	125648934	246337	3209286105	0.000194271	7.67576e-05	-0.928602
AT	ALL	ALL	Introns	15924507	1537101882	7825788	3209286105	0.00237658	0.00243848	0.025715
AT	ALL	ALL	TEs	15924507	1547527571	2356994	3209286105	0.0023927	0.000734429	-1.18108
AT	ALL	ALL	Promoters	15924507	53105636	152278	3209286105	8.21088e-05	4.74492e-05	-0.548386
AT	ALL	ALL	COSMIC	15924507	2845803	7892	3209286105	4.40001e-06	2.45911e-06	-0.581806
AT	ALL	ALL	TFBS	15924507	380459733	858434	3209286105	0.000588244	0.000267484	-0.788081
GC	3	50	Exons	17422	125648934	10235	3209286105	2.1254e-07	3.18918e-06	2.70839
GC	3	50	Introns	17422	1537101882	7484	3209286105	2.60006e-06	2.33198e-06	-0.108817
GC	3	50	TEs	17422	1547527571	222	3209286105	2.6177e-06	6.91743e-08	-3.63342
GC	3	50	Promoters	17422	53105636	8104	3209286105	8.98301e-08	2.52517e-06	3.33614
GC	3	50	COSMIC	17422	2845803	28	3209286105	4.81378e-09	8.72468e-09	0.594674
GC	3	50	TFBS	17422	380459733	14063	3209286105	6.43561e-07	4.38197e-06	1.91824
GC	3	ALL	Exons	187978	125648934	120478	3209286105	2.29324e-06	3.75404e-05	2.79545
GC	3	ALL	Introns	187978	1537101882	74825	3209286105	2.80539e-05	2.33152e-05	-0.185023
GC	3	ALL	TEs	187978	1547527571	639	3209286105	2.82442e-05	1.9911e-07	-4.95479
GC	3	ALL	Promoters	187978	53105636	87731	3209286105	9.69239e-07	2.73366e-05	3.33947
GC	3	ALL	COSMIC	187978	2845803	1040	3209286105	5.19392e-08	3.2406e-07	1.83085
GC	3	ALL	TFBS	187978	380459733	160990	3209286105	6.94383e-06	5.01638e-05	1.97744
GC	ALL	ALL	Exons	572752	125648934	232012	3209286105	6.98729e-06	7.2294e-05	2.33665
GC	ALL	ALL	Introns	572752	1537101882	283201	3209286105	8.54776e-05	8.82442e-05	0.0318538
GC	ALL	ALL	TEs	572752	1547527571	9657	3209286105	8.60574e-05	3.00908e-06	-3.35338
GC	ALL	ALL	Promoters	572752	53105636	227539	3209286105	2.95318e-06	7.09002e-05	3.17839
GC	ALL	ALL	COSMIC	572752	2845803	1504	3209286105	1.58254e-07	4.6864e-07	1.08563
GC	ALL	ALL	TFBS	572752	380459733	457202	3209286105	2.11572e-05	0.000142462	1.9071
