# Supplementary material for: Folate Deficiency Triggers the Abnormal Segregation of a Region With Large Cluster of CG-Rich Trinucleotide Repeats on Human Chromosome 2
Source: Front Genet. 2021 Jul 1;12:695124. doi: 10.3389/fgene.2021.695124 (PMC8281231; doi:10.3389/fgene.2021.695124)
Supplement: Supplementary Table 3 — (Related to Figure 5) The sequencing reads generated by Pacbio sequencing containing partial or full FOLD1 or FRAXA regions. This file contains 2 data containing sheets. The headings for these sheets are: “Positive_PacBio_reads_for_FOLD1” and “Positive_PacBio_reads_for_FRAXA.” [file Data_Sheet_3.XLSX]

## Sheet: readme
Region	Name of the locus that the reads are mapped to
Condition	Treatment of the cells
SampleID	The name of the chip used ofr the PacBio sequencing
ReadID	The ID of the read from the PacBio sequencing
Minimap2	Was the read mapped to the region using Minimap2?
Ngmlr	Was the read mapped to the region using Ngmlr?
XXXXX repeat region	Description of the alignment
Read sequence	Sequence of the read

## Sheet: Positive_PacBio_reads_for_FOLD1
Region	Condition	SampleID	ReadID	Minimap2	Ngmlr	FOLD1 repeat region	Sequence at locus
FOLD1	untreated	sample1_m54281	m54281_190712_091505/25559350/0_19945	Yes		patial cover	CGGCGCGCGCGGCCTCGGCCTCGGCCTCGGCCTTGGGCATCGAACTGGCGCGGGTGGCGGCGACCGTGGAGTGCCCGGCGGGCGGCTTCGAGGCCTCGACCTGGGCCGGGCGGCATGTCGGCTGTGGCGGTTGGCTGGCTGCCGGCCCAGGAGGCGTGGCGGCGGATGGCCTCGACCCTGGCCGGGGCGGGGCGGCGGCGGCGGCCGGGGCGGCGGCGTCCTCCCGGCCTCGGACCCTGGCCACGCCGACCAGCGGCGGCGGCGGGCTTTGGGCCTCGACATGGGGGTCCGGTGCTGGCGGACGGCCTCCCGCCCCTGGACTCGCGCGCCGGCCGCGGCGGCGGCGGCCTCGACCTGGCCCGGTTGGCCTGGCCTGCGGCACGGCGGCGGCACTCGAAT…
FOLD1	untreated	sample1_m54281	m54281_190712_091505/5374674/12377_18978		Yes	patial cover	GTCTCTTCCAACTTCAGCCTCCCCTGCTTGGCTTCAGATGTTAAGAAATGCTGTTAGAGCCAGAGTACCGAAAAGCCCTGTTTTCTGCTTGGAAGAATAAAAGAGAAGCCTCGCAACATAAAGCACCGGGAATTGCTGAAGAGTTAATCATGAAGCACCCCCATTAACTGTCTATAAACCCAGGGCTCATTCTTGACTGCTCCTGCAAGATCTAGTCCTGTTCCAACACACCAAAGATTGACACTGACCCGGAGAGCCATCCCCACAGAACACACTGGCCACTGGGTGGTGCCACAAGTCCGACAGAACTGAATGTCCTGGGCAAGACTCTTGACCCTGAACTTGACCTTTGGAACCAGACTGCGAATGTGCGGTGGTGGAACTTGTGGCTTGACCTAA…
FOLD1	untreated	sample1_m54281_1	m54281_190714_072551/68092564/13791_24515	Yes		full cover, 62% match	CCTTTTCATAATAATTGGCGTTTACATAGTAATAAGGAAAGAAACTTGTGTTATCTGCAAGTGGAAAGAAATGCATGCAGAGTAGAATCAATTAACTCTTGGCTTTTAATAGTACCAGGACTGGGGTTTTGCAAATCAATTAAGTTTATCCTGCCAAAATAAATAGCAGTTCAGATGCTTGTCAAGTGGGTACACTGTCCCCAGTGCTCCAGTGAGAGACCCAGTTACACCAGAGTGGAATTTATTTGTGACGAGTCTCATGAACGGGATGGTTTTAACACAGACCCTGCTTAGCACTGGACCTAGTAATGTATGTAATCCAATGGTTTTCTTTATGGTTATTTCTGTTATGTAATTTGGTTTTTGCATAATTGGTTATCTAACTTGAGACGAATATAG…
FOLD1	untreated	sample1_m54281_2	m54281_190714_174033/28771280/0_7445	Yes	Yes	patial cover	ATATAAAACAGGCCACCCCGTCTTCCGGAACCCAGGTTGATGGGAGGATCTTTTGTCCTTCGGTTCAAGCTTGCCGTTGGTTGACTGCCTTCCGTCAGTGTAAGGGCAAAGAGCCTTGAGGCTCCGGTAGACTGGAATGGTCCTGGAGTGCATGACATGCCTTCCATTTATAATTCACTCTGTCAAAGGGTCCACCTACTTCAAAGGAGGCAGACGTATGTCGATAGTCCCTGGCTATGGGTTCAGTCAAATAGATAAAAAGATTGTCCAGAGTAGTACTTTCTTCTGCCATAGAATTGTTGAGTATGTTACTGTAAGGTGGACTGTAATAAATGTTTGCTCGTTCGTCTAACATTTTGCCTGATATTGGGTTATCCTTTGAGACTTGGTATATTGTGG…
FOLD1	untreated	sample1_m54281_2	m54281_190714_174033/7864879/0_10507	Yes		full cover, 72% match	AAAGGGAGAAAAAAGGAAAAAAGAAAAAAAGAAAAGATAAAAAGGAAGAGGAAAAAGGGGAGGAAGAAAAAAAGAGAAAAAAGAAAGAAAAGAAGAGGGTGAGGAGGAGAGAAGAGAGAAAAAAAAGGAATAAGAAAGAAGGGAATAGAAGACCCTAACTCTCGTCCTCTTCATTTCTCCTCCCCGTCTCCTGTAAAGGTGAGTGGATCTCGACGAGACCGACGGCCTCGACCTGCGGGGGGGGCGGCGGCCTCGACCTGGCGGGGCGCGGCCTCGACTGTGCTGGGGCTAAAAACTATAGAACCAAAAGGCAATCGATGAACGAAAACCACGGAGCAAACGAGGAGAAAGAGGAGTAAGGGGAAGGAAAGGGGAAAAGAGATGGCTACGAAACGGCAC…
FOLD1	no folate for 5 days	sample2mixed_m54281	m54281_190712_192942/61604568/948_7151	Yes	Yes	patial cover	TCTGTGCCTGTCCTTCTGCTCGGCGGCGGCGGCCCCGGCGCTCCGTCCTTGGCACTCGGTCGCGCGGCTGCTGCGGCGCGGCGCCTCTTCCATTTCCTGCGGCGGGCTGGCGTCTGCCTCGACCTTGCCGGCGGCGGCGGCGTGCGGCCTCGTGTACCGTGCCTGTACGGCGCGGCGGCGGCCCGACCAGTGGCCGGCGGCTGCGGCGGCTGCGGCTCTACCTTTCCGTGCGGTCGGCGGCGCGGCGGCGCGTGCGGCGTCGGCGGCCTCGACCTGGCCATGTTTCGGCGGCGCGGCTGCGGCGGCGGCGGCCGCGGCCTTCGGCCCTCGCCTGGCCGTGCGCGTCGGCGGCAGGCGGGGCGGCGGCGGCGGCCTTCGGCTGGCCGGGCTGCTTCATGC…
FOLD1	no folate for 5 days	sample2mixed_m54282_3	m54282_190714_072636/53870842/899_7382	Yes	Yes	patial cover	GCCGGCGGCCCCCAGTCAGCGCGCGGCGGCGGCGCCTGCCTGGGGCCGGGCGGCGGGCGGCCGGCGGGCCGGCGGCGGCCCCCCCCCCCGGCGCCTCGGCCTCGGCCTCGGCCTTGGCCCGACCTGGCGGGGGGGGGCGGCCACCGAAGAAGGAGGGAAGAATGTAGGCGGCGGCGGCCTCGACCTGCCATCCGGGGCTGGCGGCGGCTGGCGGCGGCCGGCCTCGACCTGGCGAAGGCGGCGGCGGCGGCGGCGGCGGCGGCGGGCGGCGGGAGACGGCACGGCGGCTCGAGCCTGGCCGGGCAGGACCGGCCCCCGGCGGCGGCGGGCGGCGGCGGGGCCTCGACCTGGCCGGGCGGCCTGTCGGGCGGGCGGCGGGCGGCGGCTCTCGACCTGGCG…
FOLD1	no folate for 5 days	sample2mixed_m54282_4	m54282_190714_174122/74776991/34682_52745	Yes	Yes	patial cover	CGCCTGCGCCGTCGGCGCGTCTCTGCTGCGGCGTCCGGCGGCCCTCGACCCTGGCACGGTTGCGGCTCGGCCGGTCGGTCGGGGCTGCCGGCGGCGGCCTCGACCATGTGCCCGTTGTTGCGGCGGCGGCTGGCGGCGGCGGCCTCGACCGACATCGGCCACGGCGGACGCGCGGCGGCGGCCTCGACTGGCCCGGGCGACTCGGCGCGTGGCTGCTCCCCTCGCTCCTGGCCGGGCGGCGGCGGCGGCGGCGGCGGCCTGGCCTAAGGTACTTCTGTTGTGGGAATATTGTGCAGTATATATTATAATATTGGACCTATGCCTTCTTGGGCATCTGTGTGGCTCACACCTGTAATCCCAACATTTTTTGTGGCACTTGAGGCTGTGGATCGCTTGATT…
FOLD1	no folate for 5 days	sample2mixed_m54282_4	m54282_190714_174122/27394352/7413_34584	Yes	Yes	full cover, 82% match	CTGATTCAATCAGTGAATGGACTTTTTTTTGTTTATTTCCCCTCTTGACTGGCCGGAAATTAGGACAGAATGAACATTGAACAAGGTCTGATCAAATGTAGACATAGTCAGTGTTATTTTTCTGAGTAAATCCTGGGATTAGGGTCATTGGGTGATGGTAAATTGATATTTAACTTTTTAAAGAAAATCACCAAACTGTGGTTCCAATCGCCGTATCACTTTTATATTCCCCATCCAAATATGAGAGGTTATGTCTCTTTATCCTTGACCGGATTGGATATCATCACACTCTTTGATTGTAGCTATGGGGTTTTCCTTTGGTTGGAATGGCTTAATTTTGCGTTTCTCTCATGCTATCTGATGTTGATCATCTCATGAAGTTATTAGCCCTTCTTTACT…
FOLD1	no folate for 5 days	sample2mixed_m54282_4	m54282_190714_174122/4850453/5657_41799	Yes	Yes	full cover, 62% match	CATATCCTTGCCTCAGCATCCAGTGGGATACAGGCGCTGCCACACGCCTGGCTAAGTTTTTTTTTTTTGTATTTTAGTAGAGATGGGGTTGTTCACCATGTTAGCCAGGATGGTCCCGATACTCCTGACTTGTGATCGCCCACTCGGCCTCCCAAAGTGGGGACCTTACAGGCGTGAGCCACCGTGCTCAGCCTGAGCCAGTTTTTACTAAGATTTCTAAGTTTACCAGTCAATCTTCCTGAGTATATTTTGAAGAGCCTGTGCTTGTCCTAAGGTAAGTTGCTCATTTCTACCATATGTGGGCACAGTTTTGAGGAATATTTTAATTCCCAAAATATTGTTGCAATATTTTATTTTTGCTTAATTATGTTAGTTTTCTTTTTTTCTTGTTATGATATC…

## Sheet: Positive_PacBio_reads_for_FRAXA
Region	Condition	SampleID	ReadID	Minimap2	Ngmlr	FRAXA repeat region	Read sequence
FRAXA	untreated	sample1_m54281_2	m54281_190714_174033/27198327/934_17319	Yes	Yes	full covered, 900 CGg repeats with 13 A replacements, 27 T replacements	GCAACTTCATATTTATTAGGTTTGTCCACTCTCTAGGTTAGAGGCAGGCAAAGAAAATAAGGCTGTGGCATGGAAGTTCAAAGGTTAGCCAAACGCAGTGACTCTTGACAGAATTGGCATGGCTATTATCTAATGGATAAAGGAAAAATAAATTGTTTATCTCATAAGAAATCACCTACTAAAATGCACTCTTAGGTAATACTTCTACTTGTACCGGGCCTTCTTGGTGATGTTTGGCGGCTAGGAATATCAGTCCCTGACACTCGACTCATCCAAGCCAAGAAAGAAATTCCAACGCAAATGTCTAATATTGAGCTCTGAACCTGTACAGACTTGAAAACTCTGGCACTCCTTTCAACAACAACAAAACATAGTGCAACAAACGAAAAGCAATGACTT…
FRAXA	no folate for 5 days	sample2mixed_m54281	m54281_190712_192942/58327655/0_7387	Yes	Yes	partial cover	GGGCGGCGGGGCGGCGGATGGCCTACGAAGAGCCGCAGCCCACTCTCGGGGGCGGGCTCCCGGCGCTAGAAGCGGCTGAAGAGAAGTGGAGGAGCTGGTGGTGGAAGTGAGGGGCTCCAATGGAGCGTTTACAAGGTACTTGGCCTAGGGCAGGCCCCATCTTCGCCATTCCTTCCCTCCCTTTTCTTCTTGGTGCGGCGGGAGCAGGCCCGTGGGCCCTCTTCCCGAAGCACCGCGCACCTGGGTGCCCCAGGGGCACACGCCGCGGGAGGTTGTTGGGAACGGGAAGGACTGGATTGCGGGCCTGTTGGAAGCCCCTATCCGACTCCGAGATAGCCCTATCGCCCTATCGAAAGGATGAGACCAGCGGAGGAGAGGGTTCTCTTTCGGCGCCAGCAC…
FRAXA	untreated	sample1_m54281_1	m54281_190714_072551/41419538/0_13925	Yes	Yes	partial cover	CGGAGGCGGGGGCGGGCGGCGGCGGCGGCTGGGCCTCGAGCGCCCGCCAGCCAACCTTCGGGGGCGGGCTCCCGGCGCTAGCGGCTGAGAGACGATGGAGTAGCTGGGGTGGAAGTGTGGCAGGCTCCAATGGCGCTTTCACAAGGTACTTGGCTCTAGGGCAGGCCCATCTTCGCCCTTCCTTCCTCCCTTTTCTTTATTGGTGGTCGGCGGGAGGCAGGCCGGGGGCACTCTGTCCCGAGAACAGCTGCTCTGGGTGCAGGGCACGCTCGGCGGGATGTTGTTGGGAGGGAAGGACGGGATTGGGGCCTGTTGGAAGCCCTCTCCGACTACGAAGGACCTAGCGCCTATCGAAATGAGAGGACCCGCGAGGAGAGGGGTCTCTTTCGGCGCCGAGCC…
FRAXA	untreated	sample1_m54281	m54281_190712_091505/33555055/19260_27423	Yes	Yes	partial cover	TGATTAGTTTACTACCCGTCTGTGGATGCGCAACACAAGTAAAGGGACAGAAAAAAGAGTGATACCATGGCTAACACTCATCAAAAGAAAGTGAACTAGTAGCTATTACTTACGTTCAGACCACATCCGCACTAAACGGCAGGGCCAAGGAGACATATCAGCGCAATCGAAAAGAGGGTCAGTTACATTACGATAAAAGGTGTTAATTAGTCTGCATAAGAAAACATGAAAAATTTCCGTAGTGTATATCCATGCAGAGCAGACACCGAGAGGAACACACGTAGTGTACAAGGGGCCAAAGAGCACAGAAACGGCAAGAGACACAACAGACAACAATGCCCGTCATAGTGGAGACTTCAAACCACTGTACTGTGTGCAGAATTTACAGGTATATAGCCA…
